# Supplementary material for: Looking behind the score: Skill structure explains sex differences in skilled video game performance
Source: PLoS One. 2018 May 30;13(5):e0197311. doi: 10.1371/journal.pone.0197311 (PMC5976164; doi:10.1371/journal.pone.0197311)
Supplement: S1 File — Comma delimited plain text file containing data used in the present investigation. (CSV) [file pone.0197311.s001.csv]

SubjectID	Session	Gender	AvgControl	AvgThrusts	AvgCWrotations	AvgCCWrotations	LogSession	LogSession15	BaselineHiLo	GenderHiLo	Sex
3	1	M	1008.5	237	523	117.5	0	-1.17609125905568	1	M High	M
3	8	M	1136	348.666666666667	621.666666666667	101	0.903089986991944	-0.273001272063737	1	M High	M
3	11	M	1223.33333333333	244	571	33.6666666666667	1.04139268515823	-0.134698573897451	1	M High	M
3	14	M	1215	223	596.333333333333	41.3333333333333	1.14612803567824	-0.0299632233774414	1	M High	M
3	7	M	1221	276.333333333333	594	59.3333333333333	0.845098040014257	-0.330993219041424	1	M High	M
3	15	M	1232.66666666667	216.666666666667	580.666666666667	48.3333333333333	1.17609125905568	-1.33226762955019e-15	1	M High	M
3	10	M	1196.33333333333	243	560.333333333333	79	1	-0.176091259055681	1	M High	M
3	6	M	1178.33333333333	185	496	61.3333333333333	0.778151250383644	-0.397940008672037	1	M High	M
3	13	M	1222	300	623	115.333333333333	1.11394335230684	-0.0621479067488413	1	M High	M
3	5	M	1136	222	500.5	67	0.698970004336019	-0.477121254719662	1	M High	M
3	2	M	1056	288.5	525	87.5	0.301029995663981	-0.8750612633917	1	M High	M
3	4	M	1151	285.5	563	98	0.602059991327962	-0.574031267727719	1	M High	M
3	12	M	1238.33333333333	186	533.333333333333	56.6666666666667	1.07918124604762	-0.0969100130080613	1	M High	M
3	9	M	1235.66666666667	289.666666666667	604.333333333333	41	0.954242509439325	-0.221848749616356	1	M High	M
3	3	M	1174.5	312.5	576	73	0.477121254719662	-0.698970004336019	1	M High	M
5	7	M	1055.66666666667	428.666666666667	712.333333333333	208.666666666667	0.845098040014257	-0.330993219041424	0	M Low	M
5	1	M	-35.3333333333333	1058.66666666667	843	370.666666666667	0	-1.17609125905568	0	M Low	M
5	13	M	1167	274	626.333333333333	59.6666666666667	1.11394335230684	-0.0621479067488413	0	M Low	M
5	12	M	834.666666666667	247	531	121	1.07918124604762	-0.0969100130080613	0	M Low	M
5	2	M	863.333333333333	322.333333333333	589.666666666667	137	0.301029995663981	-0.8750612633917	0	M Low	M
5	11	M	1154.33333333333	213.333333333333	587.333333333333	79.3333333333333	1.04139268515823	-0.134698573897451	0	M Low	M
5	14	M	1141.33333333333	306	653.333333333333	96	1.14612803567824	-0.0299632233774414	0	M Low	M
5	3	M	1037.33333333333	319.333333333333	611.333333333333	126	0.477121254719662	-0.698970004336019	0	M Low	M
5	15	M	1158.33333333333	273	618.666666666667	74.3333333333333	1.17609125905568	-1.33226762955019e-15	0	M Low	M
5	9	M	1115	225.666666666667	565	88.6666666666667	0.954242509439325	-0.221848749616356	0	M Low	M
5	6	M	1022.66666666667	229.333333333333	558	95	0.778151250383644	-0.397940008672037	0	M Low	M
5	8	M	1115	242.333333333333	579.333333333333	64.6666666666667	0.903089986991944	-0.273001272063737	0	M Low	M
5	5	M	810.333333333333	281.666666666667	547.666666666667	134.333333333333	0.698970004336019	-0.477121254719662	0	M Low	M
5	4	M	875	345	532	136.333333333333	0.602059991327962	-0.574031267727719	0	M Low	M
5	10	M	1122.66666666667	241.333333333333	581.333333333333	78	1	-0.176091259055681	0	M Low	M
6	1	M	481.5	177.5	374	147	0	-1.17609125905568	0	M Low	M
6	14	M	1144	233.333333333333	592.666666666667	95.3333333333333	1.14612803567824	-0.0299632233774414	0	M Low	M
6	5	M	964.5	314	584	124.5	0.698970004336019	-0.477121254719662	0	M Low	M
6	13	M	1048	195	511.666666666667	98	1.11394335230684	-0.0621479067488413	0	M Low	M
6	6	M	999	272.666666666667	535.666666666667	89.3333333333333	0.778151250383644	-0.397940008672037	0	M Low	M
6	7	M	1049	272	540.666666666667	114.333333333333	0.845098040014257	-0.330993219041424	0	M Low	M
6	10	M	934.666666666667	256.333333333333	507	80.3333333333333	1	-0.176091259055681	0	M Low	M
6	12	M	1126.33333333333	211	537.666666666667	83.6666666666667	1.07918124604762	-0.0969100130080613	0	M Low	M
6	4	M	1023	265.5	520	110.5	0.602059991327962	-0.574031267727719	0	M Low	M
6	11	M	1178	253.666666666667	591.666666666667	51.3333333333333	1.04139268515823	-0.134698573897451	0	M Low	M
6	9	M	1118.33333333333	176	462.666666666667	42.3333333333333	0.954242509439325	-0.221848749616356	0	M Low	M
6	2	M	1031.5	197	475.5	97.5	0.301029995663981	-0.8750612633917	0	M Low	M
6	3	M	580	249.5	500.5	156	0.477121254719662	-0.698970004336019	0	M Low	M
6	8	M	1062	211.666666666667	508.333333333333	70.3333333333333	0.903089986991944	-0.273001272063737	0	M Low	M
6	15	M	1204.33333333333	283.333333333333	609	63.3333333333333	1.17609125905568	-1.33226762955019e-15	0	M Low	M
7	14	M	1203.33333333333	257.333333333333	652	65	1.14612803567824	-0.0299632233774414	0	M Low	M
7	11	M	1211.66666666667	319	674.666666666667	48.3333333333333	1.04139268515823	-0.134698573897451	0	M Low	M
7	10	M	1208	286.333333333333	647.333333333333	35.6666666666667	1	-0.176091259055681	0	M Low	M
7	6	M	1129.33333333333	264	575.333333333333	56.3333333333333	0.778151250383644	-0.397940008672037	0	M Low	M
7	3	M	785.666666666667	262	476.666666666667	124.333333333333	0.477121254719662	-0.698970004336019	0	M Low	M
7	2	M	355	338.333333333333	469.333333333333	176.666666666667	0.301029995663981	-0.8750612633917	0	M Low	M
7	5	M	1042.33333333333	300.333333333333	561.666666666667	72	0.698970004336019	-0.477121254719662	0	M Low	M
7	4	M	778	210.666666666667	399.666666666667	112.666666666667	0.602059991327962	-0.574031267727719	0	M Low	M
7	8	M	1094.33333333333	321.666666666667	523	109.333333333333	0.903089986991944	-0.273001272063737	0	M Low	M
7	9	M	1092	220.666666666667	512	68	0.954242509439325	-0.221848749616356	0	M Low	M
7	13	M	1019.33333333333	198	539.666666666667	87	1.11394335230684	-0.0621479067488413	0	M Low	M
7	1	M	94.6666666666667	507	526	284	0	-1.17609125905568	0	M Low	M
7	15	M	1090	215	564.333333333333	59.3333333333333	1.17609125905568	-1.33226762955019e-15	0	M Low	M
7	12	M	1180	258	642.666666666667	44.6666666666667	1.07918124604762	-0.0969100130080613	0	M Low	M
7	7	M	1103.66666666667	274	581	55.3333333333333	0.845098040014257	-0.330993219041424	0	M Low	M
8	3	F	90	63.5	278.5	174	0.477121254719662	-0.698970004336019	0	F Low	F
8	4	F	93	24	262.5	166.5	0.602059991327962	-0.574031267727719	0	F Low	F
8	11	F	56.3333333333333	33.6666666666667	291.333333333333	190.666666666667	1.04139268515823	-0.134698573897451	0	F Low	F
8	2	F	11	25.5	257	173.5	0.301029995663981	-0.8750612633917	0	F Low	F
8	6	F	-31.6666666666667	31.6666666666667	293.333333333333	198	0.778151250383644	-0.397940008672037	0	F Low	F
8	7	F	42.3333333333333	27.6666666666667	275	185.666666666667	0.845098040014257	-0.330993219041424	0	F Low	F
8	8	F	-3.33333333333333	35.3333333333333	306.333333333333	196.333333333333	0.903089986991944	-0.273001272063737	0	F Low	F
8	15	F	1132	243.666666666667	485.666666666667	45.3333333333333	1.17609125905568	-1.33226762955019e-15	0	F Low	F
8	5	F	52	22.5	243.5	150.5	0.698970004336019	-0.477121254719662	0	F Low	F
8	10	F	133.333333333333	42.6666666666667	297.333333333333	177	1	-0.176091259055681	0	F Low	F
8	1	F	-87.5	69.5	288.5	236.5	0	-1.17609125905568	0	F Low	F
8	13	F	1182	234	467.333333333333	30	1.11394335230684	-0.0621479067488413	0	F Low	F
8	9	F	131	56	308.666666666667	182.333333333333	0.954242509439325	-0.221848749616356	0	F Low	F
8	14	F	1090.33333333333	192.333333333333	454.666666666667	35.3333333333333	1.14612803567824	-0.0299632233774414	0	F Low	F
8	12	F	125.666666666667	46.3333333333333	319.666666666667	176.666666666667	1.07918124604762	-0.0969100130080613	0	F Low	F
9	6	F	1095.66666666667	172.333333333333	481.666666666667	76	0.778151250383644	-0.397940008672037	1	F High	F
9	8	F	1119.33333333333	219.333333333333	535.666666666667	54.3333333333333	0.903089986991944	-0.273001272063737	1	F High	F
9	9	F	1207.66666666667	220	571.333333333333	57.6666666666667	0.954242509439325	-0.221848749616356	1	F High	F
9	7	F	1033.66666666667	219	501.333333333333	45.3333333333333	0.845098040014257	-0.330993219041424	1	F High	F
9	4	F	807	315.333333333333	547	124.333333333333	0.602059991327962	-0.574031267727719	1	F High	F
9	1	F	789.666666666667	424	568	161.666666666667	0	-1.17609125905568	1	F High	F
9	15	F	1214	337.333333333333	689	66.3333333333333	1.17609125905568	-1.33226762955019e-15	1	F High	F
9	3	F	933.666666666667	248.666666666667	498.666666666667	89.6666666666667	0.477121254719662	-0.698970004336019	1	F High	F
9	14	F	1218	235	628.333333333333	48.3333333333333	1.14612803567824	-0.0299632233774414	1	F High	F
9	5	F	940	210.666666666667	445.666666666667	53.6666666666667	0.698970004336019	-0.477121254719662	1	F High	F
9	13	F	1151.66666666667	264	595	99	1.11394335230684	-0.0621479067488413	1	F High	F
9	11	F	1179.33333333333	261	612.666666666667	38	1.04139268515823	-0.134698573897451	1	F High	F
9	12	F	1182.66666666667	265.333333333333	627.333333333333	39.3333333333333	1.07918124604762	-0.0969100130080613	1	F High	F
9	10	F	1123	255.333333333333	589	61.6666666666667	1	-0.176091259055681	1	F High	F
9	2	F	967	272	554.666666666667	130.666666666667	0.301029995663981	-0.8750612633917	1	F High	F
10	1	F	781	331.5	462.5	122	0	-1.17609125905568	1	F High	F
10	7	F	222	203	319.333333333333	32.6666666666667	0.845098040014257	-0.330993219041424	1	F High	F
10	13	F	800	199.333333333333	440.666666666667	24.6666666666667	1.11394335230684	-0.0621479067488413	1	F High	F
10	11	F	771.666666666667	215	442.666666666667	41	1.04139268515823	-0.134698573897451	1	F High	F
10	8	F	576.666666666667	182.333333333333	368	32	0.903089986991944	-0.273001272063737	1	F High	F
10	12	F	856	200	428	18.3333333333333	1.07918124604762	-0.0969100130080613	1	F High	F
10	3	F	818.5	200	427	48	0.477121254719662	-0.698970004336019	1	F High	F
10	14	F	846.333333333333	201.333333333333	442.666666666667	20.3333333333333	1.14612803567824	-0.0299632233774414	1	F High	F
10	6	F	624.333333333333	286.333333333333	213.333333333333	45.6666666666667	0.778151250383644	-0.397940008672037	1	F High	F
10	15	F	962.666666666667	211.333333333333	494.666666666667	23.3333333333333	1.17609125905568	-1.33226762955019e-15	1	F High	F
10	4	F	762	236	466	96	0.602059991327962	-0.574031267727719	1	F High	F
10	10	F	282.666666666667	227	351.666666666667	23.3333333333333	1	-0.176091259055681	1	F High	F
10	5	F	735	191	391	48.5	0.698970004336019	-0.477121254719662	1	F High	F
10	9	F	765.333333333333	238.666666666667	451.333333333333	52.3333333333333	0.954242509439325	-0.221848749616356	1	F High	F
10	2	F	866.5	219	401	78	0.301029995663981	-0.8750612633917	1	F High	F
13	6	F	767.333333333333	176	344	93.3333333333333	0.778151250383644	-0.397940008672037	0	F Low	F
13	7	F	819.333333333333	119	318.333333333333	55.3333333333333	0.845098040014257	-0.330993219041424	0	F Low	F
13	5	F	767.5	221	433.5	128.5	0.698970004336019	-0.477121254719662	0	F Low	F
13	12	F	841.333333333333	138.666666666667	347.666666666667	41.3333333333333	1.07918124604762	-0.0969100130080613	0	F Low	F
13	4	F	762	195	397.5	178.5	0.602059991327962	-0.574031267727719	0	F Low	F
13	11	F	873.333333333333	134.666666666667	365	20.3333333333333	1.04139268515823	-0.134698573897451	0	F Low	F
13	8	F	750.333333333333	133	335.333333333333	44.6666666666667	0.903089986991944	-0.273001272063737	0	F Low	F
13	9	F	849	118.333333333333	324	27	0.954242509439325	-0.221848749616356	0	F Low	F
13	13	F	896.666666666667	124.666666666667	367.666666666667	34.6666666666667	1.11394335230684	-0.0621479067488413	0	F Low	F
13	14	F	818.666666666667	164	357	74.6666666666667	1.14612803567824	-0.0299632233774414	0	F Low	F
13	1	F	-447.5	326.5	547	223	0	-1.17609125905568	0	F Low	F
13	2	F	-62.5	932.5	523	425	0.301029995663981	-0.8750612633917	0	F Low	F
13	3	F	451	294.5	466.5	270.5	0.477121254719662	-0.698970004336019	0	F Low	F
13	15	F	853.333333333333	111.333333333333	342.666666666667	13.3333333333333	1.17609125905568	-1.33226762955019e-15	0	F Low	F
13	10	F	916.333333333333	153	347	17	1	-0.176091259055681	0	F Low	F
14	11	F	932	180	469.333333333333	40	1.04139268515823	-0.134698573897451	1	F High	F
14	7	F	936	245	518.333333333333	36	0.845098040014257	-0.330993219041424	1	F High	F
14	4	F	579	261.333333333333	536	154	0.602059991327962	-0.574031267727719	1	F High	F
14	6	F	956	201.333333333333	462	33.3333333333333	0.778151250383644	-0.397940008672037	1	F High	F
14	8	F	1008.33333333333	191.666666666667	495.666666666667	36.3333333333333	0.903089986991944	-0.273001272063737	1	F High	F
14	12	F	953.333333333333	203	500.666666666667	29.6666666666667	1.07918124604762	-0.0969100130080613	1	F High	F
14	5	F	821	166	419.333333333333	43	0.698970004336019	-0.477121254719662	1	F High	F
14	13	F	969	188	494.333333333333	37.6666666666667	1.11394335230684	-0.0621479067488413	1	F High	F
14	14	F	1022.33333333333	186.666666666667	499.333333333333	41.3333333333333	1.14612803567824	-0.0299632233774414	1	F High	F
14	1	F	461.666666666667	248.666666666667	407.666666666667	136.666666666667	0	-1.17609125905568	1	F High	F
14	2	F	686	211.666666666667	433.666666666667	82.6666666666667	0.301029995663981	-0.8750612633917	1	F High	F
14	3	F	759.666666666667	175.333333333333	383	30.3333333333333	0.477121254719662	-0.698970004336019	1	F High	F
14	9	F	996.333333333333	173.333333333333	452.333333333333	39.6666666666667	0.954242509439325	-0.221848749616356	1	F High	F
14	10	F	842	142	426.333333333333	33.6666666666667	1	-0.176091259055681	1	F High	F
14	15	F	1022.33333333333	189.666666666667	534.333333333333	37	1.17609125905568	-1.33226762955019e-15	1	F High	F
15	12	F	1107.33333333333	175.666666666667	445.666666666667	44.6666666666667	1.07918124604762	-0.0969100130080613	1	F High	F
15	11	F	1197.66666666667	181.666666666667	473.666666666667	39	1.04139268515823	-0.134698573897451	1	F High	F
15	8	F	1129	212.333333333333	466	35.6666666666667	0.903089986991944	-0.273001272063737	1	F High	F
15	14	F	1170	172	474	40.6666666666667	1.14612803567824	-0.0299632233774414	1	F High	F
15	9	F	1173.33333333333	171	462.666666666667	30.6666666666667	0.954242509439325	-0.221848749616356	1	F High	F
15	7	F	879	265	435.666666666667	71.6666666666667	0.845098040014257	-0.330993219041424	1	F High	F
15	6	F	872.333333333333	225	434	24.3333333333333	0.778151250383644	-0.397940008672037	1	F High	F
15	1	F	432.5	191	373.5	144	0	-1.17609125905568	1	F High	F
15	15	F	1214	189	486.333333333333	32.6666666666667	1.17609125905568	-1.33226762955019e-15	1	F High	F
15	2	F	302.5	144	333	173.5	0.301029995663981	-0.8750612633917	1	F High	F
15	4	F	788	143.5	391.5	66.5	0.602059991327962	-0.574031267727719	1	F High	F
15	3	F	654.5	153.5	348.5	72.5	0.477121254719662	-0.698970004336019	1	F High	F
15	5	F	945	182.5	422.5	53	0.698970004336019	-0.477121254719662	1	F High	F
15	13	F	1178.33333333333	176	438.666666666667	17.6666666666667	1.11394335230684	-0.0621479067488413	1	F High	F
15	10	F	1102.33333333333	149.333333333333	405	25.3333333333333	1	-0.176091259055681	1	F High	F
16	11	F	337.333333333333	1161	1011.66666666667	150	1.04139268515823	-0.134698573897451	0	F Low	F
16	4	F	-296	1821.33333333333	1013	293	0.602059991327962	-0.574031267727719	0	F Low	F
16	6	F	282.666666666667	2601	1481.33333333333	477	0.778151250383644	-0.397940008672037	0	F Low	F
16	15	F	584.333333333333	1359.66666666667	1042.66666666667	165.666666666667	1.17609125905568	-1.33226762955019e-15	0	F Low	F
16	9	F	325.666666666667	2368	1425.33333333333	392.666666666667	0.954242509439325	-0.221848749616356	0	F Low	F
16	3	F	-810	1275.33333333333	941.666666666667	610	0.477121254719662	-0.698970004336019	0	F Low	F
16	5	F	53.3333333333333	2677	1425	277	0.698970004336019	-0.477121254719662	0	F Low	F
16	14	F	456.333333333333	1150	1016.33333333333	204.333333333333	1.14612803567824	-0.0299632233774414	0	F Low	F
16	1	F	-1258.33333333333	273.333333333333	776	587	0	-1.17609125905568	0	F Low	F
16	8	F	393.666666666667	2903	1465.66666666667	437.666666666667	0.903089986991944	-0.273001272063737	0	F Low	F
16	13	F	685.666666666667	1180	1051	225.333333333333	1.11394335230684	-0.0621479067488413	0	F Low	F
16	10	F	369.666666666667	1973.66666666667	1295	443	1	-0.176091259055681	0	F Low	F
16	7	F	17.6666666666667	1914.66666666667	1178	429.333333333333	0.845098040014257	-0.330993219041424	0	F Low	F
16	12	F	318.333333333333	1092.66666666667	1114.66666666667	297.666666666667	1.07918124604762	-0.0969100130080613	0	F Low	F
16	2	F	-839	1259.33333333333	884	578	0.301029995663981	-0.8750612633917	0	F Low	F
17	4	F	515.333333333333	2479	1270.33333333333	977.333333333333	0.602059991327962	-0.574031267727719	0	F Low	F
17	10	F	678.666666666667	3016	1648.66666666667	1505	1	-0.176091259055681	0	F Low	F
17	15	F	948	3263	1586.66666666667	1527	1.17609125905568	-1.33226762955019e-15	0	F Low	F
17	8	F	374.333333333333	2606	1330	1306.33333333333	0.903089986991944	-0.273001272063737	0	F Low	F
17	6	F	152.333333333333	1794.33333333333	1174.66666666667	975	0.778151250383644	-0.397940008672037	0	F Low	F
17	5	F	45.3333333333333	3352	1791	958.333333333333	0.698970004336019	-0.477121254719662	0	F Low	F
17	14	F	896.333333333333	3359.66666666667	1515.66666666667	1451.66666666667	1.14612803567824	-0.0299632233774414	0	F Low	F
17	11	F	758.666666666667	3159.33333333333	1471.66666666667	1453	1.04139268515823	-0.134698573897451	0	F Low	F
17	3	F	227	2147.33333333333	1220.33333333333	968.666666666667	0.477121254719662	-0.698970004336019	0	F Low	F
17	13	F	670.333333333333	2559.66666666667	1559.33333333333	1532.66666666667	1.11394335230684	-0.0621479067488413	0	F Low	F
17	9	F	514.333333333333	2701.66666666667	1389	1520	0.954242509439325	-0.221848749616356	0	F Low	F
17	7	F	470.333333333333	2536.66666666667	1377	1188.66666666667	0.845098040014257	-0.330993219041424	0	F Low	F
17	12	F	736.333333333333	3425	1541	1556.33333333333	1.07918124604762	-0.0969100130080613	0	F Low	F
17	2	F	122.333333333333	2346.33333333333	1251	1082.33333333333	0.301029995663981	-0.8750612633917	0	F Low	F
17	1	F	-224.333333333333	1822.33333333333	1288.33333333333	973.333333333333	0	-1.17609125905568	0	F Low	F
20	6	F	132.333333333333	2865.66666666667	1444.66666666667	1285.33333333333	0.778151250383644	-0.397940008672037	0	F Low	F
20	10	F	735.666666666667	2573.66666666667	1100.66666666667	1162.33333333333	1	-0.176091259055681	0	F Low	F
20	4	F	28.5	3312	1418.5	1205	0.602059991327962	-0.574031267727719	0	F Low	F
20	3	F	-354.5	2890.5	1169	1119.5	0.477121254719662	-0.698970004336019	0	F Low	F
20	12	F	524.666666666667	1693.33333333333	900.666666666667	745.666666666667	1.07918124604762	-0.0969100130080613	0	F Low	F
20	11	F	662.666666666667	2269.33333333333	1145	1023.66666666667	1.04139268515823	-0.134698573897451	0	F Low	F
20	1	F	-1530	1015.5	977	1127.5	0	-1.17609125905568	0	F Low	F
20	2	F	-1131.5	1146	992	1137	0.301029995663981	-0.8750612633917	0	F Low	F
20	13	F	692.666666666667	2167.33333333333	1208.66666666667	836	1.11394335230684	-0.0621479067488413	0	F Low	F
20	7	F	475	2697	1193.33333333333	1204.66666666667	0.845098040014257	-0.330993219041424	0	F Low	F
20	8	F	535.666666666667	2644.33333333333	1076.66666666667	1165.66666666667	0.903089986991944	-0.273001272063737	0	F Low	F
20	9	F	576.666666666667	2311	1053.33333333333	831.333333333333	0.954242509439325	-0.221848749616356	0	F Low	F
20	5	F	-143.5	2893.5	1340.5	1275.5	0.698970004336019	-0.477121254719662	0	F Low	F
20	15	F	711	2296.66666666667	1224	909.333333333333	1.17609125905568	-1.33226762955019e-15	0	F Low	F
20	14	F	312.333333333333	1655.33333333333	700.333333333333	825	1.14612803567824	-0.0299632233774414	0	F Low	F
22	3	F	-1116.66666666667	39.3333333333333	314.333333333333	284.333333333333	0.477121254719662	-0.698970004336019	0	F Low	F
22	2	F	-1165	30.3333333333333	327.666666666667	268.666666666667	0.301029995663981	-0.8750612633917	0	F Low	F
22	4	F	-1215.33333333333	48.6666666666667	358.666666666667	261.333333333333	0.602059991327962	-0.574031267727719	0	F Low	F
22	8	F	297.666666666667	648.666666666667	519	269	0.903089986991944	-0.273001272063737	0	F Low	F
22	13	F	465.333333333333	689.666666666667	626.666666666667	474	1.11394335230684	-0.0621479067488413	0	F Low	F
22	15	F	641.666666666667	601.333333333333	612	102.333333333333	1.17609125905568	-1.33226762955019e-15	0	F Low	F
22	9	F	-31.3333333333333	434.666666666667	370	196.333333333333	0.954242509439325	-0.221848749616356	0	F Low	F
22	7	F	-549.333333333333	569.666666666667	380	318.666666666667	0.845098040014257	-0.330993219041424	0	F Low	F
22	14	F	304	498.666666666667	463.666666666667	143.333333333333	1.14612803567824	-0.0299632233774414	0	F Low	F
22	1	F	-996.333333333333	31.3333333333333	199.666666666667	121.333333333333	0	-1.17609125905568	0	F Low	F
22	10	F	799.333333333333	569.333333333333	554.333333333333	154.666666666667	1	-0.176091259055681	0	F Low	F
22	6	F	-1110.66666666667	47	304	247	0.778151250383644	-0.397940008672037	0	F Low	F
22	5	F	-751.666666666667	39	300	240.333333333333	0.698970004336019	-0.477121254719662	0	F Low	F
22	11	F	647.666666666667	674	484.333333333333	269.666666666667	1.04139268515823	-0.134698573897451	0	F Low	F
28	4	M	1166.5	178	463	45	0.602059991327962	-0.574031267727719	1	M High	M
28	7	M	1075.33333333333	208.333333333333	521.333333333333	79.6666666666667	0.845098040014257	-0.330993219041424	1	M High	M
28	3	M	1174	147	455.5	56	0.477121254719662	-0.698970004336019	1	M High	M
28	8	M	1143.33333333333	164	487.666666666667	43.6666666666667	0.903089986991944	-0.273001272063737	1	M High	M
28	2	M	953	140.5	385	94.5	0.301029995663981	-0.8750612633917	1	M High	M
28	5	M	1187.5	257	551	68	0.698970004336019	-0.477121254719662	1	M High	M
28	6	M	980	178.666666666667	452.666666666667	67.6666666666667	0.778151250383644	-0.397940008672037	1	M High	M
28	1	M	707	102	334	64	0	-1.17609125905568	1	M High	M
28	11	M	1187.66666666667	215	534.333333333333	41	1.04139268515823	-0.134698573897451	1	M High	M
28	12	M	1072	287	569	51	1.07918124604762	-0.0969100130080613	1	M High	M
28	13	M	1156	205.666666666667	519.666666666667	42.3333333333333	1.11394335230684	-0.0621479067488413	1	M High	M
28	14	M	1161.66666666667	153	476	33.3333333333333	1.14612803567824	-0.0299632233774414	1	M High	M
28	15	M	1099	326.666666666667	630	55	1.17609125905568	-1.33226762955019e-15	1	M High	M
28	9	M	1092	182.666666666667	469.666666666667	34	0.954242509439325	-0.221848749616356	1	M High	M
28	10	M	1072.33333333333	282	577.666666666667	62.6666666666667	1	-0.176091259055681	1	M High	M
30	14	M	1172.33333333333	249.333333333333	562.666666666667	44.6666666666667	1.14612803567824	-0.0299632233774414	1	M High	M
30	8	M	1175	213	525.333333333333	54	0.903089986991944	-0.273001272063737	1	M High	M
30	7	M	1124	170.333333333333	457.333333333333	38.6666666666667	0.845098040014257	-0.330993219041424	1	M High	M
30	2	M	1099.5	227.5	499.5	64	0.301029995663981	-0.8750612633917	1	M High	M
30	3	M	1234	269	513.5	34.5	0.477121254719662	-0.698970004336019	1	M High	M
30	13	M	1211.33333333333	236	583.333333333333	42.3333333333333	1.11394335230684	-0.0621479067488413	1	M High	M
30	4	M	1177	236	500	29.5	0.602059991327962	-0.574031267727719	1	M High	M
30	11	M	1188	193.666666666667	505	43.3333333333333	1.04139268515823	-0.134698573897451	1	M High	M
30	12	M	1122.66666666667	174	474	39.3333333333333	1.07918124604762	-0.0969100130080613	1	M High	M
30	6	M	1184.33333333333	233.333333333333	537.333333333333	46	0.778151250383644	-0.397940008672037	1	M High	M
30	5	M	1176	233.5	514.5	30	0.698970004336019	-0.477121254719662	1	M High	M
30	1	M	1075	256.5	478.5	57.5	0	-1.17609125905568	1	M High	M
30	9	M	1163	250.666666666667	549.333333333333	58.3333333333333	0.954242509439325	-0.221848749616356	1	M High	M
30	10	M	1137	205	518	36.3333333333333	1	-0.176091259055681	1	M High	M
30	15	M	1211	236.333333333333	552.333333333333	39	1.17609125905568	-1.33226762955019e-15	1	M High	M
34	4	F	1177.33333333333	117.833333333333	256.166666666667	35.8333333333333	0.602059991327962	-0.574031267727719	1	F High	F
34	14	F	1110	255.333333333333	548	113.666666666667	1.14612803567824	-0.0299632233774414	1	F High	F
34	2	F	930	349.666666666667	565	129	0.301029995663981	-0.8750612633917	1	F High	F
34	13	F	1073.66666666667	296	563	128.333333333333	1.11394335230684	-0.0621479067488413	1	F High	F
34	8	F	1099.66666666667	224	550.333333333333	88.6666666666667	0.903089986991944	-0.273001272063737	1	F High	F
34	11	F	1069	214.666666666667	545.666666666667	104.666666666667	1.04139268515823	-0.134698573897451	1	F High	F
34	3	F	1045.66666666667	388.666666666667	581	93	0.477121254719662	-0.698970004336019	1	F High	F
34	9	F	1128.66666666667	247	574.666666666667	94.6666666666667	0.954242509439325	-0.221848749616356	1	F High	F
34	10	F	1124.66666666667	255.333333333333	575.666666666667	153	1	-0.176091259055681	1	F High	F
34	7	F	990.666666666667	258.666666666667	566	99.6666666666667	0.845098040014257	-0.330993219041424	1	F High	F
34	15	F	1040.66666666667	263.333333333333	522.333333333333	189	1.17609125905568	-1.33226762955019e-15	1	F High	F
34	6	F	1117	253	575.333333333333	77	0.778151250383644	-0.397940008672037	1	F High	F
34	12	F	936	275.666666666667	522.666666666667	143.333333333333	1.07918124604762	-0.0969100130080613	1	F High	F
34	1	F	870	274	494	172.333333333333	0	-1.17609125905568	1	F High	F
36	10	F	801	199	445.333333333333	82	1	-0.176091259055681	1	F High	F
36	7	F	796.333333333333	295.666666666667	470	153	0.845098040014257	-0.330993219041424	1	F High	F
36	4	F	956.5	420	631.5	218	0.602059991327962	-0.574031267727719	1	F High	F
36	1	F	558	514.5	630	210.5	0	-1.17609125905568	1	F High	F
36	11	F	927.666666666667	219	442	88.6666666666667	1.04139268515823	-0.134698573897451	1	F High	F
36	12	F	999.333333333333	252	471.333333333333	88.6666666666667	1.07918124604762	-0.0969100130080613	1	F High	F
36	6	F	819.333333333333	227	446	102.333333333333	0.778151250383644	-0.397940008672037	1	F High	F
36	9	F	912.666666666667	213.666666666667	459	81.3333333333333	0.954242509439325	-0.221848749616356	1	F High	F
36	3	F	774	267.5	495.5	182.5	0.477121254719662	-0.698970004336019	1	F High	F
36	15	F	1093	335.333333333333	523	137.333333333333	1.17609125905568	-1.33226762955019e-15	1	F High	F
36	14	F	1022.33333333333	269.333333333333	547.333333333333	120	1.14612803567824	-0.0299632233774414	1	F High	F
36	2	F	600	343	580	173.5	0.301029995663981	-0.8750612633917	1	F High	F
36	8	F	860.333333333333	255.333333333333	464.333333333333	148.666666666667	0.903089986991944	-0.273001272063737	1	F High	F
36	5	F	861	245	489.5	277.5	0.698970004336019	-0.477121254719662	1	F High	F
36	13	F	974	269.333333333333	534	134.333333333333	1.11394335230684	-0.0621479067488413	1	F High	F
37	1	F	391	343	534	185.333333333333	0	-1.17609125905568	1	F High	F
37	6	F	982.666666666667	297	538.666666666667	58.3333333333333	0.778151250383644	-0.397940008672037	1	F High	F
37	7	F	1122.66666666667	331	571	61.6666666666667	0.845098040014257	-0.330993219041424	1	F High	F
37	4	F	626	367.666666666667	520.666666666667	105.333333333333	0.602059991327962	-0.574031267727719	1	F High	F
37	11	F	1133.33333333333	349	568	58.3333333333333	1.04139268515823	-0.134698573897451	1	F High	F
37	12	F	1162.66666666667	344.333333333333	613.666666666667	93.3333333333333	1.07918124604762	-0.0969100130080613	1	F High	F
37	3	F	837.666666666667	255.333333333333	465	89.6666666666667	0.477121254719662	-0.698970004336019	1	F High	F
37	8	F	1042	363.666666666667	590.333333333333	51.6666666666667	0.903089986991944	-0.273001272063737	1	F High	F
37	14	F	1203.33333333333	352	616.666666666667	24	1.14612803567824	-0.0299632233774414	1	F High	F
37	15	F	1132	415.333333333333	673.666666666667	67.6666666666667	1.17609125905568	-1.33226762955019e-15	1	F High	F
37	9	F	1083	347	571.333333333333	44.3333333333333	0.954242509439325	-0.221848749616356	1	F High	F
37	13	F	1207	361	612	34	1.11394335230684	-0.0621479067488413	1	F High	F
37	5	F	807.666666666667	370	561.333333333333	109.666666666667	0.698970004336019	-0.477121254719662	1	F High	F
37	10	F	1101.66666666667	407	619.333333333333	53	1	-0.176091259055681	1	F High	F
37	2	F	741.666666666667	307.666666666667	489.666666666667	138	0.301029995663981	-0.8750612633917	1	F High	F
38	11	F	1093.66666666667	223.666666666667	469.666666666667	50.6666666666667	1.04139268515823	-0.134698573897451	0	F Low	F
38	1	F	-737	503	472	388.5	0	-1.17609125905568	0	F Low	F
38	14	F	1027	239	510	63	1.14612803567824	-0.0299632233774414	0	F Low	F
38	15	F	1093	249.333333333333	533.666666666667	45.6666666666667	1.17609125905568	-1.33226762955019e-15	0	F Low	F
38	3	F	446	476	542	208.5	0.477121254719662	-0.698970004336019	0	F Low	F
38	13	F	1005	217	521	78.3333333333333	1.11394335230684	-0.0621479067488413	0	F Low	F
38	7	F	964.333333333333	215.333333333333	465.333333333333	83.6666666666667	0.845098040014257	-0.330993219041424	0	F Low	F
38	9	F	1072.66666666667	227.333333333333	471.333333333333	39	0.954242509439325	-0.221848749616356	0	F Low	F
38	12	F	1063	228.333333333333	510.333333333333	62	1.07918124604762	-0.0969100130080613	0	F Low	F
38	4	F	807.5	455	598.5	170.5	0.602059991327962	-0.574031267727719	0	F Low	F
38	10	F	978.666666666667	272.666666666667	483	68.3333333333333	1	-0.176091259055681	0	F Low	F
38	8	F	1000.33333333333	243.333333333333	492.333333333333	94	0.903089986991944	-0.273001272063737	0	F Low	F
38	6	F	900	232.333333333333	497.333333333333	102	0.778151250383644	-0.397940008672037	0	F Low	F
38	2	F	-63	512	469	266	0.301029995663981	-0.8750612633917	0	F Low	F
38	5	F	1121.5	218	455.5	91	0.698970004336019	-0.477121254719662	0	F Low	F
41	7	F	822	133.666666666667	304	90	0.845098040014257	-0.330993219041424	0	F Low	F
41	3	F	72.6666666666667	522	763	423	0.477121254719662	-0.698970004336019	0	F Low	F
41	15	F	986	218.333333333333	477	102.333333333333	1.17609125905568	-1.33226762955019e-15	0	F Low	F
41	11	F	745.666666666667	204	482.666666666667	83.3333333333333	1.04139268515823	-0.134698573897451	0	F Low	F
41	2	F	-118.333333333333	665.666666666667	876	499.666666666667	0.301029995663981	-0.8750612633917	0	F Low	F
41	10	F	1040	224.333333333333	532.333333333333	153.333333333333	1	-0.176091259055681	0	F Low	F
41	8	F	790.666666666667	217	394	161.666666666667	0.903089986991944	-0.273001272063737	0	F Low	F
41	5	F	273	337.333333333333	544	163.666666666667	0.698970004336019	-0.477121254719662	0	F Low	F
41	4	F	65	1095.33333333333	911.666666666667	529	0.602059991327962	-0.574031267727719	0	F Low	F
41	9	F	924	201.333333333333	442	99.3333333333333	0.954242509439325	-0.221848749616356	0	F Low	F
41	14	F	1092.66666666667	242.333333333333	492.666666666667	80	1.14612803567824	-0.0299632233774414	0	F Low	F
41	6	F	799	218.333333333333	334	109.333333333333	0.778151250383644	-0.397940008672037	0	F Low	F
41	1	F	-55.6666666666667	602.666666666667	743.666666666667	400.333333333333	0	-1.17609125905568	0	F Low	F
41	13	F	1012.66666666667	203	443.333333333333	90.6666666666667	1.11394335230684	-0.0621479067488413	0	F Low	F
41	12	F	911.666666666667	229.333333333333	416	116.666666666667	1.07918124604762	-0.0969100130080613	0	F Low	F
43	14	F	1172	187.666666666667	473.666666666667	30.6666666666667	1.14612803567824	-0.0299632233774414	0	F Low	F
43	13	F	1210.66666666667	202	469.666666666667	22.6666666666667	1.11394335230684	-0.0621479067488413	0	F Low	F
43	5	F	646	771	550.666666666667	324	0.698970004336019	-0.477121254719662	0	F Low	F
43	15	F	1187.66666666667	201.333333333333	483	15.6666666666667	1.17609125905568	-1.33226762955019e-15	0	F Low	F
43	11	F	1176	174.666666666667	412	9.66666666666667	1.04139268515823	-0.134698573897451	0	F Low	F
43	1	F	-460.333333333333	2337	674.333333333333	847.333333333333	0	-1.17609125905568	0	F Low	F
43	4	F	452.666666666667	1965.66666666667	691.666666666667	587	0.602059991327962	-0.574031267727719	0	F Low	F
43	12	F	1191.66666666667	182	435.333333333333	15.3333333333333	1.07918124604762	-0.0969100130080613	0	F Low	F
43	3	F	64.6666666666667	2754	884.666666666667	663.666666666667	0.477121254719662	-0.698970004336019	0	F Low	F
43	7	F	1128	249.666666666667	473.333333333333	32.3333333333333	0.845098040014257	-0.330993219041424	0	F Low	F
43	6	F	957	405	502	159.666666666667	0.778151250383644	-0.397940008672037	0	F Low	F
43	2	F	445.333333333333	2721.66666666667	892.333333333333	809.666666666667	0.301029995663981	-0.8750612633917	0	F Low	F
43	9	F	1165	238	471.333333333333	29	0.954242509439325	-0.221848749616356	0	F Low	F
43	8	F	881.333333333333	258.666666666667	437	51.6666666666667	0.903089986991944	-0.273001272063737	0	F Low	F
43	10	F	1173	201.666666666667	431.333333333333	18.3333333333333	1	-0.176091259055681	0	F Low	F
44	11	F	1173.33333333333	139.666666666667	436	64.3333333333333	1.04139268515823	-0.134698573897451	0	F Low	F
44	3	F	749.333333333333	418	483	205.666666666667	0.477121254719662	-0.698970004336019	0	F Low	F
44	7	F	974.333333333333	281.333333333333	511	145.333333333333	0.845098040014257	-0.330993219041424	0	F Low	F
44	2	F	512.666666666667	221.333333333333	410.666666666667	224.666666666667	0.301029995663981	-0.8750612633917	0	F Low	F
44	15	F	1198.66666666667	139.333333333333	464.666666666667	57.3333333333333	1.17609125905568	-1.33226762955019e-15	0	F Low	F
44	9	F	1055	141.666666666667	442.666666666667	97	0.954242509439325	-0.221848749616356	0	F Low	F
44	8	F	1079	177	446.666666666667	66	0.903089986991944	-0.273001272063737	0	F Low	F
44	1	F	56.3333333333333	594	757	293.666666666667	0	-1.17609125905568	0	F Low	F
44	4	F	771.666666666667	210.666666666667	421.333333333333	131.666666666667	0.602059991327962	-0.574031267727719	0	F Low	F
44	14	F	1229.33333333333	158	495	50.6666666666667	1.14612803567824	-0.0299632233774414	0	F Low	F
44	10	F	1193.66666666667	159.666666666667	469	78	1	-0.176091259055681	0	F Low	F
44	12	F	1171	144.333333333333	474	102.666666666667	1.07918124604762	-0.0969100130080613	0	F Low	F
44	13	F	1218.33333333333	174.333333333333	517	79	1.11394335230684	-0.0621479067488413	0	F Low	F
44	5	F	793	203	446	206.666666666667	0.698970004336019	-0.477121254719662	0	F Low	F
44	6	F	991	189	462.333333333333	84.6666666666667	0.778151250383644	-0.397940008672037	0	F Low	F
50	4	F	526.333333333333	384.333333333333	513.666666666667	96	0.602059991327962	-0.574031267727719	1	F High	F
50	12	F	996	304.666666666667	529.666666666667	42.6666666666667	1.07918124604762	-0.0969100130080613	1	F High	F
50	14	F	971	275	505.666666666667	46.6666666666667	1.14612803567824	-0.0299632233774414	1	F High	F
50	15	F	1009.33333333333	250.666666666667	479.666666666667	33	1.17609125905568	-1.33226762955019e-15	1	F High	F
50	13	F	922.333333333333	245.333333333333	460.666666666667	64.3333333333333	1.11394335230684	-0.0621479067488413	1	F High	F
50	8	F	892.666666666667	324.666666666667	506.333333333333	38	0.903089986991944	-0.273001272063737	1	F High	F
50	2	F	324	492.333333333333	527.333333333333	175.333333333333	0.301029995663981	-0.8750612633917	1	F High	F
50	11	F	810	414	532.666666666667	79.6666666666667	1.04139268515823	-0.134698573897451	1	F High	F
50	7	F	756	300.666666666667	446.333333333333	103	0.845098040014257	-0.330993219041424	1	F High	F
50	10	F	852	284	461.666666666667	44	1	-0.176091259055681	1	F High	F
50	1	F	282.666666666667	347.333333333333	490.333333333333	242	0	-1.17609125905568	1	F High	F
50	5	F	494.666666666667	365.666666666667	420.666666666667	164.666666666667	0.698970004336019	-0.477121254719662	1	F High	F
50	9	F	925.333333333333	430	567	90.6666666666667	0.954242509439325	-0.221848749616356	1	F High	F
50	6	F	788	268.333333333333	456.666666666667	78.6666666666667	0.778151250383644	-0.397940008672037	1	F High	F
50	3	F	394	343.666666666667	450.666666666667	166.666666666667	0.477121254719662	-0.698970004336019	1	F High	F
52	4	M	-31.5	23	282	199.5	0.602059991327962	-0.574031267727719	0	M Low	M
52	2	M	-228.5	49	295.5	239.5	0.301029995663981	-0.8750612633917	0	M Low	M
52	7	M	162	63.3333333333333	307.333333333333	173	0.845098040014257	-0.330993219041424	0	M Low	M
52	6	M	-46	18.6666666666667	195	140.666666666667	0.778151250383644	-0.397940008672037	0	M Low	M
52	1	M	109.5	34	260.5	172.5	0	-1.17609125905568	0	M Low	M
52	8	M	-70.6666666666667	39.6666666666667	283.333333333333	200.666666666667	0.903089986991944	-0.273001272063737	0	M Low	M
52	11	M	391.333333333333	66.3333333333333	317.333333333333	122.666666666667	1.04139268515823	-0.134698573897451	0	M Low	M
52	12	M	899	164	417.666666666667	57	1.07918124604762	-0.0969100130080613	0	M Low	M
52	10	M	380.666666666667	93	326.333333333333	133.666666666667	1	-0.176091259055681	0	M Low	M
52	13	M	864	164	405	39	1.11394335230684	-0.0621479067488413	0	M Low	M
52	15	M	787	160.333333333333	405	32.3333333333333	1.17609125905568	-1.33226762955019e-15	0	M Low	M
52	14	M	851.666666666667	158.666666666667	409	55.6666666666667	1.14612803567824	-0.0299632233774414	0	M Low	M
52	5	M	463.5	114.5	370.5	135.5	0.698970004336019	-0.477121254719662	0	M Low	M
52	3	M	23	24	285	213	0.477121254719662	-0.698970004336019	0	M Low	M
52	9	M	261	97.3333333333333	356.333333333333	181.333333333333	0.954242509439325	-0.221848749616356	0	M Low	M
54	13	F	1056.66666666667	142	414.666666666667	31.3333333333333	1.11394335230684	-0.0621479067488413	1	F High	F
54	1	F	636.333333333333	348.666666666667	465	141.666666666667	0	-1.17609125905568	1	F High	F
54	4	F	949	272.666666666667	464.333333333333	59	0.602059991327962	-0.574031267727719	1	F High	F
54	10	F	843.666666666667	123	352.333333333333	50.3333333333333	1	-0.176091259055681	1	F High	F
54	7	F	624.666666666667	632.666666666667	564	310.666666666667	0.845098040014257	-0.330993219041424	1	F High	F
54	11	F	1017.33333333333	167.333333333333	413.666666666667	34.3333333333333	1.04139268515823	-0.134698573897451	1	F High	F
54	6	F	1029.66666666667	195.666666666667	424.333333333333	50.3333333333333	0.778151250383644	-0.397940008672037	1	F High	F
54	9	F	1066.33333333333	157	422.666666666667	37.6666666666667	0.954242509439325	-0.221848749616356	1	F High	F
54	5	F	979.333333333333	191	414.333333333333	58.6666666666667	0.698970004336019	-0.477121254719662	1	F High	F
54	3	F	773	264.333333333333	478.666666666667	111	0.477121254719662	-0.698970004336019	1	F High	F
54	15	F	966.666666666667	126.333333333333	397.333333333333	41	1.17609125905568	-1.33226762955019e-15	1	F High	F
54	12	F	1076	206	476.333333333333	54.3333333333333	1.07918124604762	-0.0969100130080613	1	F High	F
54	2	F	647.333333333333	236	398	145	0.301029995663981	-0.8750612633917	1	F High	F
54	14	F	1034	157.666666666667	406.333333333333	34	1.14612803567824	-0.0299632233774414	1	F High	F
54	8	F	1033.66666666667	205.666666666667	459.666666666667	51	0.903089986991944	-0.273001272063737	1	F High	F
56	10	M	1203.33333333333	164.666666666667	460.333333333333	50	1	-0.176091259055681	0	M Low	M
56	4	M	1061.5	271	534.5	72.5	0.602059991327962	-0.574031267727719	0	M Low	M
56	6	M	1102.66666666667	226.333333333333	504	46	0.778151250383644	-0.397940008672037	0	M Low	M
56	11	M	1248	196.333333333333	516	26.6666666666667	1.04139268515823	-0.134698573897451	0	M Low	M
56	15	M	1253.66666666667	191.666666666667	546.333333333333	65	1.17609125905568	-1.33226762955019e-15	0	M Low	M
56	12	M	1205.33333333333	157.666666666667	481.333333333333	65	1.07918124604762	-0.0969100130080613	0	M Low	M
56	9	M	1245.33333333333	185.666666666667	489	32.3333333333333	0.954242509439325	-0.221848749616356	0	M Low	M
56	13	M	1255.66666666667	203	564.333333333333	47.6666666666667	1.11394335230684	-0.0621479067488413	0	M Low	M
56	14	M	1240	189	529.333333333333	37.6666666666667	1.14612803567824	-0.0299632233774414	0	M Low	M
56	8	M	1180	186.333333333333	473	38	0.903089986991944	-0.273001272063737	0	M Low	M
56	3	M	964	190	423.5	44	0.477121254719662	-0.698970004336019	0	M Low	M
56	5	M	1054	242	513	70.5	0.698970004336019	-0.477121254719662	0	M Low	M
56	1	M	595.5	240.5	420	119	0	-1.17609125905568	0	M Low	M
56	2	M	747.5	160	369	34	0.301029995663981	-0.8750612633917	0	M Low	M
56	7	M	1236	206.333333333333	501	36.3333333333333	0.845098040014257	-0.330993219041424	0	M Low	M
58	11	M	1084.33333333333	477.666666666667	688	58.3333333333333	1.04139268515823	-0.134698573897451	0	M Low	M
58	7	M	922	599.666666666667	690.333333333333	23.6666666666667	0.845098040014257	-0.330993219041424	0	M Low	M
58	4	M	683.333333333333	567.666666666667	668.666666666667	118.333333333333	0.602059991327962	-0.574031267727719	0	M Low	M
58	6	M	832.333333333333	566.666666666667	639.333333333333	83	0.778151250383644	-0.397940008672037	0	M Low	M
58	3	M	740	596.666666666667	643.333333333333	136.666666666667	0.477121254719662	-0.698970004336019	0	M Low	M
58	10	M	1059	485.333333333333	661	41	1	-0.176091259055681	0	M Low	M
58	9	M	1019.66666666667	577.666666666667	714.333333333333	56	0.954242509439325	-0.221848749616356	0	M Low	M
58	15	M	1142.66666666667	304.666666666667	611	35.6666666666667	1.17609125905568	-1.33226762955019e-15	0	M Low	M
58	2	M	543.666666666667	614.666666666667	657	205.333333333333	0.301029995663981	-0.8750612633917	0	M Low	M
58	12	M	1142.66666666667	460	725.333333333333	36.6666666666667	1.07918124604762	-0.0969100130080613	0	M Low	M
58	1	M	545.333333333333	521.666666666667	606.666666666667	232	0	-1.17609125905568	0	M Low	M
58	8	M	976	615	708.333333333333	83.3333333333333	0.903089986991944	-0.273001272063737	0	M Low	M
58	14	M	1029	234	528.666666666667	43.6666666666667	1.14612803567824	-0.0299632233774414	0	M Low	M
58	13	M	1117	373	630.333333333333	28	1.11394335230684	-0.0621479067488413	0	M Low	M
58	5	M	789	512.666666666667	599	47.6666666666667	0.698970004336019	-0.477121254719662	0	M Low	M
59	7	F	1143.33333333333	369	658	121.333333333333	0.845098040014257	-0.330993219041424	1	F High	F
59	15	F	1188	306.666666666667	673	53	1.17609125905568	-1.33226762955019e-15	1	F High	F
59	6	F	1129.66666666667	256	550.333333333333	78.6666666666667	0.778151250383644	-0.397940008672037	1	F High	F
59	11	F	1178.66666666667	241.333333333333	545.666666666667	74.6666666666667	1.04139268515823	-0.134698573897451	1	F High	F
59	14	F	1227.66666666667	279	646.333333333333	70.6666666666667	1.14612803567824	-0.0299632233774414	1	F High	F
59	12	F	1143.33333333333	246.666666666667	567.666666666667	76.3333333333333	1.07918124604762	-0.0969100130080613	1	F High	F
59	9	F	1183.66666666667	237.333333333333	559.666666666667	98	0.954242509439325	-0.221848749616356	1	F High	F
59	10	F	1047.66666666667	308	603.666666666667	110.333333333333	1	-0.176091259055681	1	F High	F
59	8	F	1188.66666666667	321.333333333333	629.333333333333	104.666666666667	0.903089986991944	-0.273001272063737	1	F High	F
59	5	F	1050.5	379.5	584	106.5	0.698970004336019	-0.477121254719662	1	F High	F
59	13	F	1208.33333333333	279.666666666667	622.333333333333	45	1.11394335230684	-0.0621479067488413	1	F High	F
59	4	F	867.5	292.5	579.5	106	0.602059991327962	-0.574031267727719	1	F High	F
59	3	F	738	421	616.5	186	0.477121254719662	-0.698970004336019	1	F High	F
59	2	F	309.5	385.5	657	195	0.301029995663981	-0.8750612633917	1	F High	F
59	1	F	299.5	1382.5	1022	256	0	-1.17609125905568	1	F High	F
60	15	M	1172	265	654	60.6666666666667	1.17609125905568	-1.33226762955019e-15	1	M High	M
60	14	M	1171	317.666666666667	703	110.666666666667	1.14612803567824	-0.0299632233774414	1	M High	M
60	7	M	1186	196.333333333333	618	89	0.845098040014257	-0.330993219041424	1	M High	M
60	6	M	1182.33333333333	227.333333333333	595.333333333333	47.6666666666667	0.778151250383644	-0.397940008672037	1	M High	M
60	10	M	1225.66666666667	263	659.333333333333	73.6666666666667	1	-0.176091259055681	1	M High	M
60	2	M	1128.66666666667	322	595.666666666667	96.3333333333333	0.301029995663981	-0.8750612633917	1	M High	M
60	12	M	1240.66666666667	224	650.666666666667	53	1.07918124604762	-0.0969100130080613	1	M High	M
60	4	M	1207.66666666667	236.666666666667	570.666666666667	74	0.602059991327962	-0.574031267727719	1	M High	M
60	8	M	1204.66666666667	237.333333333333	614.666666666667	70.3333333333333	0.903089986991944	-0.273001272063737	1	M High	M
60	3	M	1130.66666666667	218	552	79.3333333333333	0.477121254719662	-0.698970004336019	1	M High	M
60	13	M	1207	272	730.333333333333	73.3333333333333	1.11394335230684	-0.0621479067488413	1	M High	M
60	11	M	1232	219	639	62.3333333333333	1.04139268515823	-0.134698573897451	1	M High	M
60	1	M	1103	227	541.333333333333	90.3333333333333	0	-1.17609125905568	1	M High	M
60	9	M	1209	286.333333333333	655.333333333333	95	0.954242509439325	-0.221848749616356	1	M High	M
60	5	M	1146.66666666667	247.333333333333	595.666666666667	68.6666666666667	0.698970004336019	-0.477121254719662	1	M High	M
64	11	F	962.333333333333	217.333333333333	484.333333333333	73	1.04139268515823	-0.134698573897451	0	F Low	F
64	4	F	560	318.5	455.5	292.5	0.602059991327962	-0.574031267727719	0	F Low	F
64	10	F	831.666666666667	187	407.333333333333	27.6666666666667	1	-0.176091259055681	0	F Low	F
64	7	F	887.666666666667	282.333333333333	479.333333333333	77.6666666666667	0.845098040014257	-0.330993219041424	0	F Low	F
64	6	F	784	165	371.333333333333	95.3333333333333	0.778151250383644	-0.397940008672037	0	F Low	F
64	3	F	580	168	433	171.5	0.477121254719662	-0.698970004336019	0	F Low	F
64	8	F	749.666666666667	206.333333333333	515	50.3333333333333	0.903089986991944	-0.273001272063737	0	F Low	F
64	14	F	974.666666666667	149	426	29.3333333333333	1.14612803567824	-0.0299632233774414	0	F Low	F
64	9	F	899.666666666667	181.666666666667	400.666666666667	37	0.954242509439325	-0.221848749616356	0	F Low	F
64	13	F	990.666666666667	166.666666666667	424	15.3333333333333	1.11394335230684	-0.0621479067488413	0	F Low	F
64	12	F	899.333333333333	124.333333333333	370.666666666667	35	1.07918124604762	-0.0969100130080613	0	F Low	F
64	2	F	-483.5	394	652.5	399	0.301029995663981	-0.8750612633917	0	F Low	F
64	1	F	-1290	809	816	499.5	0	-1.17609125905568	0	F Low	F
64	5	F	428	512.5	547	340.5	0.698970004336019	-0.477121254719662	0	F Low	F
64	15	F	1003.66666666667	171.666666666667	429	28.3333333333333	1.17609125905568	-1.33226762955019e-15	0	F Low	F
66	14	F	910.666666666667	205	434	37	1.14612803567824	-0.0299632233774414	0	F Low	F
66	12	F	741.666666666667	302.666666666667	494.666666666667	60	1.07918124604762	-0.0969100130080613	0	F Low	F
66	6	F	-166.333333333333	1258	753.666666666667	447.666666666667	0.778151250383644	-0.397940008672037	0	F Low	F
66	11	F	689.333333333333	203.666666666667	370.666666666667	83.6666666666667	1.04139268515823	-0.134698573897451	0	F Low	F
66	3	F	-1012	919.5	602.5	572	0.477121254719662	-0.698970004336019	0	F Low	F
66	7	F	729.333333333333	527	498	272.333333333333	0.845098040014257	-0.330993219041424	0	F Low	F
66	2	F	-1513.5	582.5	775.5	687.5	0.301029995663981	-0.8750612633917	0	F Low	F
66	8	F	517.666666666667	218.666666666667	394.666666666667	169.666666666667	0.903089986991944	-0.273001272063737	0	F Low	F
66	13	F	754.333333333333	183	370.333333333333	39	1.11394335230684	-0.0621479067488413	0	F Low	F
66	1	F	-1068.5	854.5	1323.5	532.5	0	-1.17609125905568	0	F Low	F
66	5	F	-1020.5	1431.5	958	687.5	0.698970004336019	-0.477121254719662	0	F Low	F
66	9	F	738	206.666666666667	394	74.6666666666667	0.954242509439325	-0.221848749616356	0	F Low	F
66	4	F	-945	886	760.5	420	0.602059991327962	-0.574031267727719	0	F Low	F
66	10	F	477	204.666666666667	336.666666666667	109	1	-0.176091259055681	0	F Low	F
66	15	F	1043.66666666667	239.333333333333	482.666666666667	37.6666666666667	1.17609125905568	-1.33226762955019e-15	0	F Low	F
68	13	F	834.666666666667	199.333333333333	426.333333333333	59.6666666666667	1.11394335230684	-0.0621479067488413	0	F Low	F
68	11	F	679.333333333333	151.333333333333	360	64.3333333333333	1.04139268515823	-0.134698573897451	0	F Low	F
68	8	F	419.333333333333	148.666666666667	310.333333333333	80.3333333333333	0.903089986991944	-0.273001272063737	0	F Low	F
68	7	F	491	253.333333333333	364.333333333333	220.666666666667	0.845098040014257	-0.330993219041424	0	F Low	F
68	2	F	-1089	1611	919	777	0.301029995663981	-0.8750612633917	0	F Low	F
68	1	F	-1025.5	1329.5	567	538	0	-1.17609125905568	0	F Low	F
68	5	F	-245.5	1888	932	757	0.698970004336019	-0.477121254719662	0	F Low	F
68	14	F	950.333333333333	175	458	83.6666666666667	1.14612803567824	-0.0299632233774414	0	F Low	F
68	10	F	607.666666666667	132.666666666667	365	76.6666666666667	1	-0.176091259055681	0	F Low	F
68	9	F	627.333333333333	112.333333333333	290	86.6666666666667	0.954242509439325	-0.221848749616356	0	F Low	F
68	15	F	841	168	426.333333333333	86.3333333333333	1.17609125905568	-1.33226762955019e-15	0	F Low	F
68	12	F	712.333333333333	152.666666666667	368	79.3333333333333	1.07918124604762	-0.0969100130080613	0	F Low	F
68	4	F	-784.5	3249	1388.5	959.5	0.602059991327962	-0.574031267727719	0	F Low	F
68	6	F	366.333333333333	380.666666666667	475.333333333333	310.333333333333	0.778151250383644	-0.397940008672037	0	F Low	F
69	3	F	940.666666666667	257.333333333333	447.666666666667	32	0.477121254719662	-0.698970004336019	1	F High	F
69	15	F	1052	327	561.666666666667	58.3333333333333	1.17609125905568	-1.33226762955019e-15	1	F High	F
69	1	F	487	363.666666666667	502	152.666666666667	0	-1.17609125905568	1	F High	F
69	14	F	1067	239	451.666666666667	32.3333333333333	1.14612803567824	-0.0299632233774414	1	F High	F
69	10	F	1104	332.666666666667	529	41.3333333333333	1	-0.176091259055681	1	F High	F
69	7	F	1066.33333333333	258.666666666667	480.333333333333	72	0.845098040014257	-0.330993219041424	1	F High	F
69	9	F	1065	309	545.666666666667	72	0.954242509439325	-0.221848749616356	1	F High	F
69	4	F	958.666666666667	265	415	85.6666666666667	0.602059991327962	-0.574031267727719	1	F High	F
69	13	F	1031.33333333333	254.333333333333	503.333333333333	41.6666666666667	1.11394335230684	-0.0621479067488413	1	F High	F
69	5	F	767	246.666666666667	410.333333333333	97.6666666666667	0.698970004336019	-0.477121254719662	1	F High	F
69	6	F	1043.66666666667	281	486.666666666667	70	0.778151250383644	-0.397940008672037	1	F High	F
69	12	F	1081	274.333333333333	497.333333333333	22.6666666666667	1.07918124604762	-0.0969100130080613	1	F High	F
69	11	F	1048.33333333333	251.666666666667	467.666666666667	18.6666666666667	1.04139268515823	-0.134698573897451	1	F High	F
69	8	F	942	277.333333333333	471.333333333333	82.6666666666667	0.903089986991944	-0.273001272063737	1	F High	F
69	2	F	746	331	449	110.333333333333	0.301029995663981	-0.8750612633917	1	F High	F
72	1	M	757	144	410.666666666667	40	0	-1.17609125905568	1	M High	M
72	7	M	693.666666666667	451	657.333333333333	66.6666666666667	0.845098040014257	-0.330993219041424	1	M High	M
72	15	M	1220.33333333333	443.666666666667	742	65	1.17609125905568	-1.33226762955019e-15	1	M High	M
72	10	M	1232.66666666667	425.333333333333	715	54.3333333333333	1	-0.176091259055681	1	M High	M
72	14	M	1222	382.333333333333	700	56	1.14612803567824	-0.0299632233774414	1	M High	M
72	5	M	1148.66666666667	244	531	61.3333333333333	0.698970004336019	-0.477121254719662	1	M High	M
72	13	M	1224	333	657	45	1.11394335230684	-0.0621479067488413	1	M High	M
72	4	M	1203.66666666667	228.666666666667	546	53	0.602059991327962	-0.574031267727719	1	M High	M
72	12	M	1202.66666666667	277.666666666667	595.666666666667	31.3333333333333	1.07918124604762	-0.0969100130080613	1	M High	M
72	6	M	1108	393.333333333333	682.333333333333	115.333333333333	0.778151250383644	-0.397940008672037	1	M High	M
72	8	M	897	409.333333333333	665.333333333333	46.3333333333333	0.903089986991944	-0.273001272063737	1	M High	M
72	11	M	751.666666666667	371.666666666667	608.666666666667	75	1.04139268515823	-0.134698573897451	1	M High	M
72	3	M	646.333333333333	604.333333333333	710.333333333333	113.333333333333	0.477121254719662	-0.698970004336019	1	M High	M
72	9	M	849	390	628	75.3333333333333	0.954242509439325	-0.221848749616356	1	M High	M
72	2	M	1093	189.333333333333	481.666666666667	68	0.301029995663981	-0.8750612633917	1	M High	M
73	6	M	1177.33333333333	210.333333333333	535.666666666667	82.6666666666667	0.778151250383644	-0.397940008672037	0	M Low	M
73	7	M	1198	229	570.333333333333	69.6666666666667	0.845098040014257	-0.330993219041424	0	M Low	M
73	3	M	977.666666666667	233	494	51	0.477121254719662	-0.698970004336019	0	M Low	M
73	4	M	1086.33333333333	212.666666666667	506.333333333333	54.3333333333333	0.602059991327962	-0.574031267727719	0	M Low	M
73	2	M	787.333333333333	362.333333333333	535.333333333333	120.666666666667	0.301029995663981	-0.8750612633917	0	M Low	M
73	15	M	1226.33333333333	288	689.666666666667	68	1.17609125905568	-1.33226762955019e-15	0	M Low	M
73	11	M	1209.66666666667	250.333333333333	609	36.6666666666667	1.04139268515823	-0.134698573897451	0	M Low	M
73	5	M	1039.33333333333	373	650.666666666667	123	0.698970004336019	-0.477121254719662	0	M Low	M
73	1	M	661.333333333333	132.333333333333	358	88.3333333333333	0	-1.17609125905568	0	M Low	M
73	14	M	1233.33333333333	224.666666666667	612	44	1.14612803567824	-0.0299632233774414	0	M Low	M
73	12	M	1218.33333333333	283.666666666667	635.333333333333	39.3333333333333	1.07918124604762	-0.0969100130080613	0	M Low	M
73	10	M	1202.33333333333	213.333333333333	565	51.3333333333333	1	-0.176091259055681	0	M Low	M
73	13	M	1201	235.666666666667	599	51.3333333333333	1.11394335230684	-0.0621479067488413	0	M Low	M
73	8	M	1220.66666666667	228	587.333333333333	74	0.903089986991944	-0.273001272063737	0	M Low	M
73	9	M	1174	171	471	67.3333333333333	0.954242509439325	-0.221848749616356	0	M Low	M
75	11	F	1067	259.333333333333	478	59	1.04139268515823	-0.134698573897451	1	F High	F
75	10	F	1022.66666666667	203	461.666666666667	78.6666666666667	1	-0.176091259055681	1	F High	F
75	3	F	858.5	152	386	83	0.477121254719662	-0.698970004336019	1	F High	F
75	15	F	1084.66666666667	172	465	34.6666666666667	1.17609125905568	-1.33226762955019e-15	1	F High	F
75	4	F	893	135	358	69.5	0.602059991327962	-0.574031267727719	1	F High	F
75	2	F	732.5	172.5	372.5	82.5	0.301029995663981	-0.8750612633917	1	F High	F
75	9	F	1066.33333333333	174.333333333333	412.666666666667	85.3333333333333	0.954242509439325	-0.221848749616356	1	F High	F
75	7	F	955.333333333333	169.333333333333	384.333333333333	57	0.845098040014257	-0.330993219041424	1	F High	F
75	8	F	956	147.333333333333	383.666666666667	41.3333333333333	0.903089986991944	-0.273001272063737	1	F High	F
75	1	F	199	133	348.5	95.5	0	-1.17609125905568	1	F High	F
75	6	F	788.666666666667	181.333333333333	381.666666666667	98.6666666666667	0.778151250383644	-0.397940008672037	1	F High	F
75	14	F	1056.33333333333	162.333333333333	427.666666666667	26.3333333333333	1.14612803567824	-0.0299632233774414	1	F High	F
75	5	F	856	149	340.5	89.5	0.698970004336019	-0.477121254719662	1	F High	F
75	13	F	1000.33333333333	168.666666666667	435.666666666667	47.6666666666667	1.11394335230684	-0.0621479067488413	1	F High	F
75	12	F	878	183.333333333333	402.333333333333	56.6666666666667	1.07918124604762	-0.0969100130080613	1	F High	F
76	2	M	1096	325.5	596	98	0.301029995663981	-0.8750612633917	1	M High	M
76	1	M	1052	275	531	95	0	-1.17609125905568	1	M High	M
76	11	M	1200.33333333333	353.666666666667	670.666666666667	119.666666666667	1.04139268515823	-0.134698573897451	1	M High	M
76	7	M	1216.66666666667	353	668.333333333333	102.666666666667	0.845098040014257	-0.330993219041424	1	M High	M
76	8	M	1136.33333333333	350	664.666666666667	102	0.903089986991944	-0.273001272063737	1	M High	M
76	9	M	1234.33333333333	353.666666666667	696.666666666667	146	0.954242509439325	-0.221848749616356	1	M High	M
76	13	M	1226	215.666666666667	558.666666666667	83	1.11394335230684	-0.0621479067488413	1	M High	M
76	14	M	1243.33333333333	250	683.333333333333	128.333333333333	1.14612803567824	-0.0299632233774414	1	M High	M
76	15	M	1241	255	640.666666666667	84.6666666666667	1.17609125905568	-1.33226762955019e-15	1	M High	M
76	3	M	1156	300	595	44.5	0.477121254719662	-0.698970004336019	1	M High	M
76	4	M	1161.5	341.5	608	81	0.602059991327962	-0.574031267727719	1	M High	M
76	12	M	1212.33333333333	243.333333333333	578.666666666667	62	1.07918124604762	-0.0969100130080613	1	M High	M
76	5	M	1204.5	288	619.5	87.5	0.698970004336019	-0.477121254719662	1	M High	M
76	6	M	1187	307.333333333333	626.666666666667	83.6666666666667	0.778151250383644	-0.397940008672037	1	M High	M
76	10	M	1221.33333333333	319.666666666667	682	92	1	-0.176091259055681	1	M High	M
77	14	M	1023.33333333333	206.666666666667	467.666666666667	28.3333333333333	1.14612803567824	-0.0299632233774414	1	M High	M
77	13	M	907.333333333333	173.333333333333	424	35.3333333333333	1.11394335230684	-0.0621479067488413	1	M High	M
77	15	M	1173.33333333333	239.666666666667	536.666666666667	32.3333333333333	1.17609125905568	-1.33226762955019e-15	1	M High	M
77	9	M	1043.33333333333	193	465.333333333333	47	0.954242509439325	-0.221848749616356	1	M High	M
77	7	M	984.666666666667	151.666666666667	402.333333333333	27.6666666666667	0.845098040014257	-0.330993219041424	1	M High	M
77	12	M	1041.33333333333	206.333333333333	464	30	1.07918124604762	-0.0969100130080613	1	M High	M
77	4	M	909.666666666667	182	384.333333333333	28.3333333333333	0.602059991327962	-0.574031267727719	1	M High	M
77	5	M	949.666666666667	242.666666666667	455.666666666667	55	0.698970004336019	-0.477121254719662	1	M High	M
77	6	M	866.333333333333	174.666666666667	395	81	0.778151250383644	-0.397940008672037	1	M High	M
77	11	M	1060.66666666667	196	463.666666666667	63	1.04139268515823	-0.134698573897451	1	M High	M
77	3	M	1031.66666666667	236.333333333333	459.666666666667	74.6666666666667	0.477121254719662	-0.698970004336019	1	M High	M
77	8	M	990.666666666667	162.333333333333	426.333333333333	46.6666666666667	0.903089986991944	-0.273001272063737	1	M High	M
77	1	M	705	317.666666666667	473	139.333333333333	0	-1.17609125905568	1	M High	M
77	10	M	1033.33333333333	182	464.666666666667	57.3333333333333	1	-0.176091259055681	1	M High	M
77	2	M	756.666666666667	178.333333333333	397.333333333333	83.3333333333333	0.301029995663981	-0.8750612633917	1	M High	M
78	6	F	-748.666666666667	117.333333333333	556	403.666666666667	0.778151250383644	-0.397940008672037	0	F Low	F
78	14	F	651.666666666667	504.333333333333	536.666666666667	262	1.14612803567824	-0.0299632233774414	0	F Low	F
78	8	F	-1093	140.333333333333	542.666666666667	617.333333333333	0.903089986991944	-0.273001272063737	0	F Low	F
78	10	F	-501	379.666666666667	672.666666666667	410	1	-0.176091259055681	0	F Low	F
78	13	F	456.666666666667	335.666666666667	489.666666666667	261.666666666667	1.11394335230684	-0.0621479067488413	0	F Low	F
78	12	F	-31.6666666666667	546.333333333333	647	402.333333333333	1.07918124604762	-0.0969100130080613	0	F Low	F
78	15	F	875	759.333333333333	674	338.333333333333	1.17609125905568	-1.33226762955019e-15	0	F Low	F
78	2	F	-1027	78.6666666666667	460	773.333333333333	0.301029995663981	-0.8750612633917	0	F Low	F
78	11	F	-198	650.333333333333	692.333333333333	442.666666666667	1.04139268515823	-0.134698573897451	0	F Low	F
78	7	F	-526.333333333333	67	468.333333333333	402	0.845098040014257	-0.330993219041424	0	F Low	F
78	1	F	-953	131.333333333333	473	668.666666666667	0	-1.17609125905568	0	F Low	F
78	3	F	-736.333333333333	44.6666666666667	422.666666666667	563	0.477121254719662	-0.698970004336019	0	F Low	F
78	4	F	-1058	57.3333333333333	534.666666666667	492.333333333333	0.602059991327962	-0.574031267727719	0	F Low	F
78	9	F	-595.333333333333	217.333333333333	554	490.666666666667	0.954242509439325	-0.221848749616356	0	F Low	F
78	5	F	-582.666666666667	127.333333333333	631.666666666667	343.333333333333	0.698970004336019	-0.477121254719662	0	F Low	F
79	6	M	1150.66666666667	166.333333333333	511.666666666667	71.6666666666667	0.778151250383644	-0.397940008672037	1	M High	M
79	11	M	1179.66666666667	158.666666666667	545.333333333333	36.3333333333333	1.04139268515823	-0.134698573897451	1	M High	M
79	13	M	1166.33333333333	201.333333333333	580.333333333333	57.6666666666667	1.11394335230684	-0.0621479067488413	1	M High	M
79	3	M	1086.66666666667	243.333333333333	536	43.6666666666667	0.477121254719662	-0.698970004336019	1	M High	M
79	12	M	1132.33333333333	289.333333333333	646.666666666667	75.3333333333333	1.07918124604762	-0.0969100130080613	1	M High	M
79	10	M	1087.66666666667	182.333333333333	558.666666666667	62.6666666666667	1	-0.176091259055681	1	M High	M
79	1	M	743.666666666667	200.666666666667	391	27.6666666666667	0	-1.17609125905568	1	M High	M
79	15	M	1173	193	594.333333333333	49	1.17609125905568	-1.33226762955019e-15	1	M High	M
79	2	M	969.333333333333	248	491.666666666667	22	0.301029995663981	-0.8750612633917	1	M High	M
79	14	M	1164	197.333333333333	586	53.6666666666667	1.14612803567824	-0.0299632233774414	1	M High	M
79	7	M	1168	206.666666666667	574.333333333333	50	0.845098040014257	-0.330993219041424	1	M High	M
79	5	M	1109.33333333333	186.333333333333	513.666666666667	34.6666666666667	0.698970004336019	-0.477121254719662	1	M High	M
79	9	M	1133.66666666667	232.666666666667	586.333333333333	90.3333333333333	0.954242509439325	-0.221848749616356	1	M High	M
79	8	M	1167.66666666667	287.333333333333	649	71	0.903089986991944	-0.273001272063737	1	M High	M
79	4	M	1115.66666666667	224.333333333333	529	41	0.602059991327962	-0.574031267727719	1	M High	M
81	1	M	538	164.5	359.5	174.5	0	-1.17609125905568	0	M Low	M
81	7	M	832	148.333333333333	360	30.3333333333333	0.845098040014257	-0.330993219041424	0	M Low	M
81	13	M	1034.66666666667	256.333333333333	490.666666666667	29.3333333333333	1.11394335230684	-0.0621479067488413	0	M Low	M
81	10	M	852.333333333333	204.333333333333	408.333333333333	39	1	-0.176091259055681	0	M Low	M
81	14	M	1082.33333333333	228.333333333333	482	22.3333333333333	1.14612803567824	-0.0299632233774414	0	M Low	M
81	12	M	1036	193.333333333333	453.333333333333	49	1.07918124604762	-0.0969100130080613	0	M Low	M
81	2	M	848.5	177.5	365.5	108.5	0.301029995663981	-0.8750612633917	0	M Low	M
81	6	M	840.333333333333	157	374.666666666667	38.3333333333333	0.778151250383644	-0.397940008672037	0	M Low	M
81	11	M	981.333333333333	235	468.333333333333	41.3333333333333	1.04139268515823	-0.134698573897451	0	M Low	M
81	15	M	1091	238	493.666666666667	34.6666666666667	1.17609125905568	-1.33226762955019e-15	0	M Low	M
81	8	M	1020.33333333333	233	475.333333333333	50.3333333333333	0.903089986991944	-0.273001272063737	0	M Low	M
81	3	M	769.5	175.5	326.5	123.5	0.477121254719662	-0.698970004336019	0	M Low	M
81	4	M	931	177	367.5	52	0.602059991327962	-0.574031267727719	0	M Low	M
81	9	M	832.333333333333	138.666666666667	374.666666666667	38.6666666666667	0.954242509439325	-0.221848749616356	0	M Low	M
81	5	M	866.5	149	364.5	30	0.698970004336019	-0.477121254719662	0	M Low	M
83	6	F	593.333333333333	275.333333333333	490	99	0.778151250383644	-0.397940008672037	1	F High	F
83	1	F	65.5	273.5	660.5	263.5	0	-1.17609125905568	1	F High	F
83	3	F	608	315.5	567.5	218	0.477121254719662	-0.698970004336019	1	F High	F
83	14	F	1011.66666666667	248.333333333333	496.333333333333	40.6666666666667	1.14612803567824	-0.0299632233774414	1	F High	F
83	7	F	876.333333333333	251	454	32.3333333333333	0.845098040014257	-0.330993219041424	1	F High	F
83	2	F	295.5	302.5	615	296	0.301029995663981	-0.8750612633917	1	F High	F
83	13	F	1068.33333333333	287.666666666667	560	83.3333333333333	1.11394335230684	-0.0621479067488413	1	F High	F
83	4	F	333.5	306.5	497	118	0.602059991327962	-0.574031267727719	1	F High	F
83	15	F	1125	266.333333333333	542.666666666667	65.6666666666667	1.17609125905568	-1.33226762955019e-15	1	F High	F
83	5	F	754.5	184.5	380.5	58	0.698970004336019	-0.477121254719662	1	F High	F
83	12	F	926.666666666667	251.333333333333	477	38	1.07918124604762	-0.0969100130080613	1	F High	F
83	11	F	1134.33333333333	282	537.666666666667	38.6666666666667	1.04139268515823	-0.134698573897451	1	F High	F
83	9	F	1022	228.333333333333	459	40.6666666666667	0.954242509439325	-0.221848749616356	1	F High	F
83	8	F	881.666666666667	306.666666666667	494.333333333333	99.6666666666667	0.903089986991944	-0.273001272063737	1	F High	F
83	10	F	983.666666666667	243.333333333333	472.333333333333	53.3333333333333	1	-0.176091259055681	1	F High	F
84	14	M	1153	194	535.666666666667	39.3333333333333	1.14612803567824	-0.0299632233774414	0	M Low	M
84	6	M	1115	219.666666666667	524	41	0.778151250383644	-0.397940008672037	0	M Low	M
84	11	M	1236	167	528	24.6666666666667	1.04139268515823	-0.134698573897451	0	M Low	M
84	5	M	1116.5	267.5	550.5	33	0.698970004336019	-0.477121254719662	0	M Low	M
84	3	M	1187.5	220	518	38.5	0.477121254719662	-0.698970004336019	0	M Low	M
84	1	M	622	202	446	53	0	-1.17609125905568	0	M Low	M
84	10	M	1137.33333333333	190	494	12	1	-0.176091259055681	0	M Low	M
84	2	M	1091	208	471.5	37.5	0.301029995663981	-0.8750612633917	0	M Low	M
84	13	M	1236	223	572.666666666667	36.6666666666667	1.11394335230684	-0.0621479067488413	0	M Low	M
84	7	M	1154.66666666667	227.666666666667	553.666666666667	58.6666666666667	0.845098040014257	-0.330993219041424	0	M Low	M
84	4	M	1068.5	238.5	496.5	34.5	0.602059991327962	-0.574031267727719	0	M Low	M
84	8	M	1196.66666666667	211.666666666667	530	34.3333333333333	0.903089986991944	-0.273001272063737	0	M Low	M
84	12	M	1214.66666666667	158.333333333333	470	22.6666666666667	1.07918124604762	-0.0969100130080613	0	M Low	M
84	15	M	1231.66666666667	197	587	40.3333333333333	1.17609125905568	-1.33226762955019e-15	0	M Low	M
84	9	M	1218.33333333333	210.333333333333	556	35.6666666666667	0.954242509439325	-0.221848749616356	0	M Low	M
85	6	F	903.666666666667	129.333333333333	350.666666666667	33.6666666666667	0.778151250383644	-0.397940008672037	1	F High	F
85	4	F	903.333333333333	151	353.333333333333	31.3333333333333	0.602059991327962	-0.574031267727719	1	F High	F
85	5	F	934.333333333333	154	377.666666666667	36.3333333333333	0.698970004336019	-0.477121254719662	1	F High	F
85	3	F	760.333333333333	219.666666666667	386.333333333333	46.3333333333333	0.477121254719662	-0.698970004336019	1	F High	F
85	1	F	730.666666666667	238	384	91.3333333333333	0	-1.17609125905568	1	F High	F
85	11	F	931.666666666667	145	387.666666666667	37.6666666666667	1.04139268515823	-0.134698573897451	1	F High	F
85	2	F	824.666666666667	186.333333333333	366.666666666667	47	0.301029995663981	-0.8750612633917	1	F High	F
85	14	F	1039.66666666667	169.666666666667	420	36	1.14612803567824	-0.0299632233774414	1	F High	F
85	7	F	924	126.333333333333	358	40.6666666666667	0.845098040014257	-0.330993219041424	1	F High	F
85	15	F	1066.66666666667	162.666666666667	427.666666666667	24	1.17609125905568	-1.33226762955019e-15	1	F High	F
85	13	F	1096.33333333333	155.666666666667	418	44.3333333333333	1.11394335230684	-0.0621479067488413	1	F High	F
85	10	F	980	134.666666666667	370	21.6666666666667	1	-0.176091259055681	1	F High	F
85	8	F	1064.66666666667	141.666666666667	391	47	0.903089986991944	-0.273001272063737	1	F High	F
85	9	F	898.666666666667	152.666666666667	373.666666666667	44.6666666666667	0.954242509439325	-0.221848749616356	1	F High	F
85	12	F	964	143	381	28.6666666666667	1.07918124604762	-0.0969100130080613	1	F High	F
86	4	F	-47.3333333333333	2126.66666666667	1880.66666666667	995	0.602059991327962	-0.574031267727719	0	F Low	F
86	1	F	-318.333333333333	3145	1384.66666666667	1540.33333333333	0	-1.17609125905568	0	F Low	F
86	3	F	-220.333333333333	2934	1837	1228.33333333333	0.477121254719662	-0.698970004336019	0	F Low	F
86	14	F	986.666666666667	282.333333333333	516	82	1.14612803567824	-0.0299632233774414	0	F Low	F
86	2	F	-435.333333333333	2805.66666666667	1330.66666666667	1291.66666666667	0.301029995663981	-0.8750612633917	0	F Low	F
86	6	F	450.666666666667	1948	1405.66666666667	521	0.778151250383644	-0.397940008672037	0	F Low	F
86	7	F	520.666666666667	2711	1697	1030	0.845098040014257	-0.330993219041424	0	F Low	F
86	13	F	708	444	582	146.333333333333	1.11394335230684	-0.0621479067488413	0	F Low	F
86	15	F	805.666666666667	289.333333333333	481	36	1.17609125905568	-1.33226762955019e-15	0	F Low	F
86	9	F	507.333333333333	2169.33333333333	1249.66666666667	521.333333333333	0.954242509439325	-0.221848749616356	0	F Low	F
86	11	F	641.666666666667	1386.33333333333	991.666666666667	195	1.04139268515823	-0.134698573897451	0	F Low	F
86	5	F	338	2157.33333333333	1641.33333333333	826.666666666667	0.698970004336019	-0.477121254719662	0	F Low	F
86	8	F	756.333333333333	2475.33333333333	1677.33333333333	778.666666666667	0.903089986991944	-0.273001272063737	0	F Low	F
86	10	F	565.666666666667	2555	1300.33333333333	487.333333333333	1	-0.176091259055681	0	F Low	F
86	12	F	621	713	675.333333333333	129.333333333333	1.07918124604762	-0.0969100130080613	0	F Low	F
89	1	F	-35	37	277	233.5	0	-1.17609125905568	0	F Low	F
89	3	F	487.5	124	322	70.5	0.477121254719662	-0.698970004336019	0	F Low	F
89	8	F	295	64.3333333333333	289.333333333333	114.333333333333	0.903089986991944	-0.273001272063737	0	F Low	F
89	15	F	773.666666666667	138.333333333333	374	44.3333333333333	1.17609125905568	-1.33226762955019e-15	0	F Low	F
89	4	F	-32	32	267.5	190	0.602059991327962	-0.574031267727719	0	F Low	F
89	7	F	783.333333333333	200	383.666666666667	55.3333333333333	0.845098040014257	-0.330993219041424	0	F Low	F
89	14	F	589	104.333333333333	353.666666666667	112	1.14612803567824	-0.0299632233774414	0	F Low	F
89	13	F	785	105.333333333333	351	42.6666666666667	1.11394335230684	-0.0621479067488413	0	F Low	F
89	9	F	90.3333333333333	40.6666666666667	281	170	0.954242509439325	-0.221848749616356	0	F Low	F
89	11	F	355	80.3333333333333	335.333333333333	128.666666666667	1.04139268515823	-0.134698573897451	0	F Low	F
89	6	F	8.33333333333333	29.3333333333333	270.333333333333	172.666666666667	0.778151250383644	-0.397940008672037	0	F Low	F
89	12	F	469.666666666667	80.6666666666667	313.666666666667	98.3333333333333	1.07918124604762	-0.0969100130080613	0	F Low	F
89	10	F	163	45	285.333333333333	159	1	-0.176091259055681	0	F Low	F
89	5	F	-45	32.5	263	177.5	0.698970004336019	-0.477121254719662	0	F Low	F
89	2	F	-98	53	281.5	177	0.301029995663981	-0.8750612633917	0	F Low	F
91	3	M	880.5	212	512	127	0.477121254719662	-0.698970004336019	1	M High	M
91	7	M	1204.66666666667	209.333333333333	629	116.333333333333	0.845098040014257	-0.330993219041424	1	M High	M
91	8	M	1194.66666666667	236.666666666667	617.333333333333	118	0.903089986991944	-0.273001272063737	1	M High	M
91	1	M	1053.5	200.5	497	70	0	-1.17609125905568	1	M High	M
91	6	M	1161.66666666667	258	581	61.3333333333333	0.778151250383644	-0.397940008672037	1	M High	M
91	13	M	1227.66666666667	388.333333333333	719.333333333333	48.3333333333333	1.11394335230684	-0.0621479067488413	1	M High	M
91	14	M	1187.66666666667	361.333333333333	719.333333333333	109.666666666667	1.14612803567824	-0.0299632233774414	1	M High	M
91	4	M	1127.5	205	530.5	57	0.602059991327962	-0.574031267727719	1	M High	M
91	5	M	1056	196	503	59.5	0.698970004336019	-0.477121254719662	1	M High	M
91	12	M	1205	376	757.333333333333	105.333333333333	1.07918124604762	-0.0969100130080613	1	M High	M
91	10	M	1201	299.666666666667	627	34	1	-0.176091259055681	1	M High	M
91	11	M	1193.66666666667	376	722.333333333333	76	1.04139268515823	-0.134698573897451	1	M High	M
91	9	M	1153.66666666667	268	611.666666666667	82.3333333333333	0.954242509439325	-0.221848749616356	1	M High	M
91	2	M	1077.5	220	495.5	65	0.301029995663981	-0.8750612633917	1	M High	M
91	15	M	1213	436	796	92.3333333333333	1.17609125905568	-1.33226762955019e-15	1	M High	M
93	3	M	684.666666666667	131.333333333333	390.666666666667	106	0.477121254719662	-0.698970004336019	0	M Low	M
93	5	M	688.333333333333	153.666666666667	438	83.6666666666667	0.698970004336019	-0.477121254719662	0	M Low	M
93	11	M	807.333333333333	280.333333333333	676	196.333333333333	1.04139268515823	-0.134698573897451	0	M Low	M
93	6	M	840	163	429.666666666667	75.6666666666667	0.778151250383644	-0.397940008672037	0	M Low	M
93	13	M	637.666666666667	293.666666666667	625.333333333333	214.333333333333	1.11394335230684	-0.0621479067488413	0	M Low	M
93	7	M	830.666666666667	133.666666666667	433	103.333333333333	0.845098040014257	-0.330993219041424	0	M Low	M
93	1	M	638.666666666667	157.666666666667	483	94.6666666666667	0	-1.17609125905568	0	M Low	M
93	12	M	856.666666666667	279.666666666667	578.333333333333	139.333333333333	1.07918124604762	-0.0969100130080613	0	M Low	M
93	2	M	604.666666666667	131.333333333333	397	112	0.301029995663981	-0.8750612633917	0	M Low	M
93	10	M	1025.33333333333	267	616	114.333333333333	1	-0.176091259055681	0	M Low	M
93	8	M	782.333333333333	155	413.333333333333	99.6666666666667	0.903089986991944	-0.273001272063737	0	M Low	M
93	4	M	759.333333333333	175	428.666666666667	110.666666666667	0.602059991327962	-0.574031267727719	0	M Low	M
93	9	M	888.333333333333	239.666666666667	545	132.333333333333	0.954242509439325	-0.221848749616356	0	M Low	M
93	14	M	613.333333333333	327	628.333333333333	271	1.14612803567824	-0.0299632233774414	0	M Low	M
93	15	M	940.666666666667	283.333333333333	566	80.6666666666667	1.17609125905568	-1.33226762955019e-15	0	M Low	M
95	13	F	1096.33333333333	208	489.666666666667	49.6666666666667	1.11394335230684	-0.0621479067488413	1	F High	F
95	11	F	904.333333333333	183.333333333333	434.333333333333	57.3333333333333	1.04139268515823	-0.134698573897451	1	F High	F
95	12	F	1039.66666666667	182.333333333333	473.666666666667	47	1.07918124604762	-0.0969100130080613	1	F High	F
95	7	F	847.333333333333	158.666666666667	379	45.3333333333333	0.845098040014257	-0.330993219041424	1	F High	F
95	14	F	1077.66666666667	186.333333333333	474.333333333333	40	1.14612803567824	-0.0299632233774414	1	F High	F
95	1	F	421.5	150	384	109.5	0	-1.17609125905568	1	F High	F
95	4	F	427	162	377.5	120	0.602059991327962	-0.574031267727719	1	F High	F
95	10	F	836.333333333333	145.333333333333	384.333333333333	47.6666666666667	1	-0.176091259055681	1	F High	F
95	6	F	674.666666666667	152	359.333333333333	46.3333333333333	0.778151250383644	-0.397940008672037	1	F High	F
95	3	F	413	179.5	354	132.5	0.477121254719662	-0.698970004336019	1	F High	F
95	9	F	888.333333333333	140	389	59	0.954242509439325	-0.221848749616356	1	F High	F
95	2	F	397.5	155	323	120	0.301029995663981	-0.8750612633917	1	F High	F
95	5	F	437	121.5	338	73	0.698970004336019	-0.477121254719662	1	F High	F
95	8	F	795.666666666667	155.666666666667	383.666666666667	48.3333333333333	0.903089986991944	-0.273001272063737	1	F High	F
95	15	F	1166	212	522.666666666667	41.6666666666667	1.17609125905568	-1.33226762955019e-15	1	F High	F
