# Supplementary material for: Looking behind the score: Skill structure explains sex differences in skilled video game performance
Source: PLoS One. 2018 May 30;13(5):e0197311. doi: 10.1371/journal.pone.0197311 (PMC5976164; doi:10.1371/journal.pone.0197311)
Supplement: S2 File — Plain text file describing study data variable coding. (TXT) [file pone.0197311.s002.txt]

Subject ID = Participant identification number
Session = Training session number (range: 1-15)
Gender = Reported sex of the participant(M = Male, F = Female)
AvgControl = Control score achieved by the participant, averaged across the last games of a given session
AvgThrusts = Number of ship thrusts executed by the participant, averaged across the last games of a given session
AvgCWrotations = Number of ship clockwise rotations executed by the participant, averaged across the last games of a given session
AvgCCWrotations = Number of ship counterclockwise rotations executed by the participant, averaged across the last games of a given session
LogSession = Logarithmic transformation of the session number
LogSession15 = Logarithmic tranformation of the session number with final session as starting point
BaselineHiLo = Record of whether participants were in the top or bottom half of performers at session 1 within their sex (1 = top half, 0 = bottom half)
GenderHiLo = Record of whether participants were in the top or bottom half of performers at session 1, separated by sex (M High = Male top half, M Low = Male bottom half, F High = Female top half, F Low = Female bottom half)
Sex = Recode of Gender
